# Supplementary material for: The endocast of the Night Parrot (Pezoporus occidentalis) reveals insights into its sensory ecology and the evolution of nocturnality in birds
Source: Sci Rep. 2020 Jun 9;10:9258. doi: 10.1038/s41598-020-65156-0 (PMC7283296; doi:10.1038/s41598-020-65156-0)
Supplement: Supplementary file 2 — Supplementary Information. [file 41598_2020_65156_MOESM2_ESM.xlsx]

## Sheet: Sheet1
SPECIES	NUMBER	TL BRAIN SA (mm²)	R OptL SA (mm²)		L OptL SA (mm²)		R OptLRa	L OptLRa	TL OptLR	R ORBIT SIZE		L ORBIT SIZE		R OptF		L OptF		Fmag		ENDOCAST VOLUME (mm3)
Neophema pulchella	28290	808.88	Ellipses	19.41	Ellipses	19.42	0.0633468	0.0626854	0.126032	Ellipse (mm²)	84.87	Ellipse (mm²)	84.25	Ellipse (mm²)	3.13	Ellipse (mm²)	3.04	Ellipse (mm²)	9.65	1317.19
1				4.22		4.765				Depth (mm)	6.32	Depth (mm)	6.28
			TL Ellipses	23.63	TL Ellipses	24.185
			TL Area	74.87	TL Area	74.89
			Actual	51.24	Actual	50.705
Neophema pulchella	28589	759.21	Ellipses	20.23	Ellipses	20.19	0.0767245	0.0723252	0.14905	Ellipse (mm²)	75.98	Ellipse (mm²)	76.75	Ellipse (mm²)	2.58	Ellipse (mm²)	2.41	Ellipse (mm²)	10.47	1183.67
2				5.08		4.99				Depth (mm)	5.88	Depth (mm)	5.66
			TL Ellipses	25.31	TL Ellipses	25.18
			TL Area	83.56	TL Area	80.09
			Actual	58.25	Actual	54.91
Pezoporus occidentalis	29055	1212.91	Ellipses	18.77	Ellipses	17.18	0.0434121	0.0421012	0.0855134	Ellipse (mm²)	110.49	Ellipse (mm²)	109.36	Ellipse (mm²)	2.1	Ellipse (mm²)	2.18	Ellipse (mm²)	14.76	2478.07
3				3.825		6.665				Depth (mm)	7.87	Depth (mm)	7.27
			TL Ellipses	22.595	TL Ellipses	23.845
			TL Area	75.25	TL Area	74.91
			Actual	52.655	Actual	51.065
Neophema pulchella	28296	813.16	Ellipses	20.24	Ellipses	21.87	0.0682584	0.0629273	0.131186	Ellipse (mm²)	75.75	Ellipse (mm²)	75.29	Ellipse (mm²)	2.6	Ellipse (mm²)	2.5	Ellipse (mm²)	9.79	1307.96
4				4.765		5.04				Depth (mm)	5.95	Depth (mm)	5.23
			TL Ellipses	25.005	TL Ellipses	26.91
			TL Area	80.51	TL Area	78.08
			Actual	55.505	Actual	51.17
Cyanoramphus auriceps	28238	1462.08	Ellipses	25.8	Ellipses	31.02	0.060732	0.0586527	0.119385	Ellipse (mm²)	89.55	Ellipse (mm²)	88	Ellipse (mm²)	3.38	Ellipse (mm²)	3.52	Ellipse (mm²)	13.34	2537.98
5				4.535		10.245				Depth (mm)	6.61	Depth (mm)	6.99
			TL Ellipses	30.335	TL Ellipses	41.265
			TL Area	119.13	TL Area	127.02
			Actual	88.795	Actual	85.755
Neophema elegans	28276	864.88	Ellipses	20.14	Ellipses	18.93	0.0560714	0.0528802	0.108952	Ellipse (mm²)	82.89	Ellipse (mm²)	82.86	Ellipse (mm²)	2.13	Ellipse (mm²)	2.26	Ellipse (mm²)	10.77	1383.79
6				2.455		2.905				Depth (mm)	6.1	Depth (mm)	6.17
			TL Ellipses	22.595	TL Ellipses	21.835
			TL Area	71.09	TL Area	67.57
			Actual	48.495	Actual	45.735
Neophema elegans	28277	763.11	Ellipses	19.75	Ellipses	18.88	0.0632347	0.0617342	0.124969	Ellipse (mm²)	77.19	Ellipse (mm²)	77.28	Ellipse (mm²)	2.21	Ellipse (mm²)	2.6	Ellipse (mm²)	11.4	1186.09
7				5.325		4.81				Depth (mm)	6.02	Depth (mm)	6.16
			TL Ellipses	25.075	TL Ellipses	23.69
			TL Area	73.33	TL Area	70.8
			Actual	48.255	Actual	47.11
Neophema elegans	28291	887.09	Ellipses	18.82	Ellipses	23.22	0.0583988	0.0637872	0.122186	Ellipse (mm²)	81.39	Ellipse (mm²)	82.93	Ellipse (mm²)	2.45	Ellipse (mm²)	2.43	Ellipse (mm²)	11.27	1436.91
8				1.435		2.085				Depth (mm)	6.06	Depth (mm)	6.33
			TL Ellipses	20.255	TL Ellipses	25.305
			TL Area	72.06	TL Area	81.89
			Actual	51.805	Actual	56.585
Neophema splendide	28293	783.46	Ellipses	17.81	Ellipses	17.34	0.056359	0.0618538	0.118213	Ellipse (mm²)	73.52	Ellipse (mm²)	73.61	Ellipse (mm²)	2.17	Ellipse (mm²)	2.07	Ellipse (mm²)	10.26	1285.16
9				4.785		2.94				Depth (mm)	6.55	Depth (mm)	6.3
			TL Ellipses	22.595	TL Ellipses	20.28
			TL Area	66.75	TL Area	68.74
			Actual	44.155	Actual	48.46
Glossopsitta porphyrocephela	28574	954.34	Ellipses	18.26	Ellipses	17.46	0.044371	0.0468648	0.0912358	Ellipse (mm²)	70.73	Ellipse (mm²)	69.23	Ellipse (mm²)	2.26	Ellipse (mm²)	2.34	Ellipse (mm²)	12.57	1724.8
10				5.075		2.155				Depth (mm)	6.07	Depth (mm)	6.36
			TL Ellipses	23.335	TL Ellipses	19.615
			TL Area	65.68	TL Area	64.34
			Actual	42.345	Actual	44.725
Glossopsitta puscilla	12719	880.31	Ellipses	20.5	Ellipses	18.3	0.0563551	0.0512149	0.10757	Ellipse (mm²)	63.31	Ellipse (mm²)	62.93	Ellipse (mm²)	2.23	Ellipse (mm²)	2.14	Ellipse (mm²)	10.91	1537.4
11				5.53		4.145				Depth (mm)	6.26	Depth (mm)	6.31
			TL Ellipses	26.03	TL Ellipses	22.445
			TL Area	75.64	TL Area	67.53
			Actual	49.61	Actual	45.085
Pezoporus wallicus	28716	1259.38	Ellipses	27.38	Ellipses	27.74	0.058108	0.0605099	0.118618	Ellipse (mm²)	134.5	Ellipse (mm²)	133.48	Ellipse (mm²)	4.94	Ellipse (mm²)	4.59	Ellipse (mm²)	13.54	2382.71
12				3.96		4.025				Depth (mm)	7.55	Depth (mm)	7.58
			TL Ellipses	31.34	TL Ellipses	31.765
			TL Area	104.52	TL Area	107.97
			Actual	73.18	Actual	76.205
Psephotus haematonotus	28294	1056.35	Ellipses	26.34	Ellipses	25.58	0.0585696	0.059095	0.117665	Ellipse (mm²)	82.04	Ellipse (mm²)	81.32	Ellipse (mm²)	3.15	Ellipse (mm²)	3.14	Ellipse (mm²)	12.71	1897.1
13				2.27		2.715				Depth (mm)	7.04	Depth (mm)	7.1
			TL Ellipses	28.61	TL Ellipses	28.295
			TL Area	90.48	TL Area	90.72
			Actual	61.87	Actual	62.425
Psephotus varius	16667	911.62	Ellipses	21.67	Ellipses	22.04	0.0546006	0.0556098	0.11021	Ellipse (mm²)	81.02	Ellipse (mm²)	81.33	Ellipse (mm²)	2.94	Ellipse (mm²)	2.78	Ellipse (mm²)	12.24	1534.53
14				4.255		4.265				Depth (mm)	6.14	Depth (mm)	6.93
			TL Ellipses	25.925	TL Ellipses	26.305
			TL Area	75.7	TL Area	77
			Actual	49.775	Actual	50.695
Melopsittacus undulatus	31840	814.46	Ellipses	14.4	Ellipses	15.21	0.0526361	0.0626059	0.115242	Ellipse (mm²)	42.39	Ellipse (mm²)	43.52	Ellipse (mm²)	1.59	Ellipse (mm²)	1.37	Ellipse (mm²)	9.73	1083.59
16				0.58		0.85				Depth (mm)	5.72	Depth (mm)	6.07
			TL Ellipses	14.98	TL Ellipses	16.06
			TL Area	57.85	TL Area	67.05
			Actual	42.87	Actual	50.99
Neophema bourkii	28232	849.85	Ellipses	19.29	Ellipses	18.68	0.0598694	0.061805	0.121674	Ellipse (mm²)	77.72	Ellipse (mm²)	77.12	Ellipse (mm²)	1.66	Ellipse (mm²)	1.66	Ellipse (mm²)	10.24	1385.26
17				2.63		3.185				Depth (mm)	5.92	Depth (mm)	5.94
			TL Ellipses	21.92	TL Ellipses	21.865
			TL Area	72.8	TL Area	74.39
			Actual	50.88	Actual	52.525
Neophema bourkii	28399	762.85	Ellipses	15.47	Ellipses	18.03	0.0566756	0.0581241	0.1148	Ellipse (mm²)	74.87	Ellipse (mm²)	74.59	Ellipse (mm²)	2.2	Ellipse (mm²)	2.27	Ellipse (mm²)	10.67	1170.95
18				1.455		1.48				Depth (mm)	5.8	Depth (mm)	6.12
			TL Ellipses	16.925	TL Ellipses	19.51
			TL Area	60.16	TL Area	63.85
			Actual	43.235	Actual	44.34
Glossopsitta concinna	28231	1443.83	Ellipses	28.46	Ellipses	28.11	0.0451334	0.0488319	0.0939654	Ellipse (mm²)	100.22	Ellipse (mm²)	101.67	Ellipse (mm²)	3.38	Ellipse (mm²)	3.34	Ellipse (mm²)	16.36	3057.04
19				3.935		3.985				Depth (mm)	8.41	Depth (mm)	8.92
			TL Ellipses	32.395	TL Ellipses	32.095
			TL Area	97.56	TL Area	102.6
			Actual	65.165	Actual	70.505
Trichoglossus chlorolepitodus	32344	1457.5	Ellipses	28.43	Ellipses	27.03	0.0492933	0.0485489	0.0978422	Ellipse (mm²)	106.31	Ellipse (mm²)	108.02	Ellipse (mm²)	4.09	Ellipse (mm²)	4.03	Ellipse (mm²)	17.75	3059.63
20				0.885		1.08				Depth (mm)	8.59	Depth (mm)	9.2
			TL Ellipses	29.315	TL Ellipses	28.11
			TL Area	101.16	TL Area	98.87
			Actual	71.845	Actual	70.76
Platycercus eximus	12720	1397.49	Ellipses	25.97	Ellipses	29.31	0.0505442	0.0547947	0.105339	Ellipse (mm²)	105.69	Ellipse (mm²)	103.62	Ellipse (mm²)	3.67	Ellipse (mm²)	3.57	Ellipse (mm²)	15.08	2696.65
21				0.935		2.375				Depth (mm)	7.53	Depth (mm)	7.39
			TL Ellipses	26.905	TL Ellipses	31.685
			TL Area	97.54	TL Area	108.26
			Actual	70.635	Actual	76.575
Platycercus icterotis	28307	1216.22	Ellipses	24.5	Ellipses	24.73	0.0533251	0.0544104	0.107735	Ellipse (mm²)	100.3	Ellipse (mm²)	97.9	Ellipse (mm²)	3.99	Ellipse (mm²)	3.05	Ellipse (mm²)	14.18	2389.3
22				2.435		1.855				Depth (mm)	7.24	Depth (mm)	7.67
			TL Ellipses	26.935	TL Ellipses	26.585
			TL Area	91.79	TL Area	92.76
			Actual	64.855	Actual	66.175
Platycercus adscitus	31746	1358.34	Ellipses	25.88	Ellipses	26.77	0.0496525	0.0514267	0.101079	Ellipse (mm²)	105.4	Ellipse (mm²)	104.95	Ellipse (mm²)	3.86	Ellipse (mm²)	3.82	Ellipse (mm²)	14.96	2680.79
23				1.785		2.215				Depth (mm)	8.21	Depth (mm)	8.45
			TL Ellipses	27.665	TL Ellipses	28.985
			TL Area	95.11	TL Area	98.84
			Actual	67.445	Actual	69.855
Psitteuteles versicolor	12024	921.98	Ellipses	19.13	Ellipses	17.65	0.0515358	0.0476203	0.0991562	Ellipse (mm²)	75.12	Ellipse (mm²)	72.92	Ellipse (mm²)	2.18	Ellipse (mm²)	2.18	Ellipse (mm²)	16.82	1592.65
24				4.165		3.685				Depth (mm)	7.13	Depth (mm)	7.49
			TL Ellipses	23.295	TL Ellipses	21.335
			TL Area	70.81	TL Area	65.24
			Actual	47.515	Actual	43.905
